# Supplementary material for: Population Genomics of Megalobrama Provides Insights into Evolutionary History and Dietary Adaptation
Source: Biology (Basel). 2022 Jan 25;11(2):186. doi: 10.3390/biology11020186 (PMC8869164; doi:10.3390/biology11020186)
Supplement: Supplementary file 1 [file biology-11-00186-s001.zip]

Archive with 1 entries (1 files):
- biology-1429028-supplementary.pdf
